# Supplementary material for: Genetic Diversity of Babesia canis Strains in Dogs in Lithuania
Source: Microorganisms. 2022 Jul 18;10(7):1446. doi: 10.3390/microorganisms10071446 (PMC9351669; doi:10.3390/microorganisms10071446)
Supplement: Supplementary file 1 [file microorganisms-10-01446-s001.zip]

Archive with 1 entries (1 files):
- microorganisms-1822056-supplementary.pdf
